# Supplementary material for: A Global In Vivo Drosophila RNAi Screen Identifies a Key Role of Ceramide Phosphoethanolamine for Glial Ensheathment of Axons
Source: PLoS Genet. 2013 Dec 12;9(12):e1003980. doi: 10.1371/journal.pgen.1003980 (PMC3861124; doi:10.1371/journal.pgen.1003980)
Supplement: Table S1 — List of candidates with glial essential function. (XLSX) [file pgen.1003980.s010.xlsx]

## Sheet: Sheet1
TableS1
List of candidates with essential functions in glia
CG	Dmel	Human Homolog
CG10002	fkh	forkhead box A2/Hepatocyte nuclear factor 3-beta
CG10011		Ankyrin repeat domain-containing protein 50
CG10033	for	cGMP dependent protein kinase
CG10043	rtGEF	Rho guanine nucleotide exchange factor 7
CG10075		hypothetical
CG10081		endoplasmic reticulum metallopeptidase 1
CG10082		Inositol hexakisphosphate kinase 3
CG1009	Psa	puromycin sensitive aminopeptidase
CG10118	ple	tyrosine hydroxylase
CG10158		FGFR1 oncogene partner 2
CG10166		Dolichyl phosphate mannosyltransferase
CG10174	Ntf-2r	Nuclear transport factor 2
CG10181	Mdr65	BBOX1 gamma butyrobetaine dioxygenase 10814 3429
CG10188		Rho guanine nucleotide exchange factor 18
CG1019	Mlp84B	cysteine and glycine-rich protein 1
CG1021		transmembrane and coiled-coil domain family 2
CG10215	Ercc1	excision repair cross-complementing 1 isofrom 2
CG10229	katanin-60	katanin p60 subunit A-like 1
CG10238	Mocs2	Molybdenum cofactor synthesis protein 2B
CG10242	Cyp6a23	cytochrome P450, family 3, subfamily A, polypeptide 5
CG10246	Cyp6a9	cytochrome P450, family 3, subfamily A, polypeptide 5
CG10254		ubiquitin-conjugating enzyme E2O
CG10260		1-phosphatidylinositol 4-kinase activity
CG10327	TBPH	TAR DNA-binding protein 43/ TDP-43
CG10336		TIMELESS interacting protein
CG10343		RWD domain-containing protein 4A
CG10347		NudC domain-containing protein 1
CG10354	Rat1	5'-3' exoribonuclease 2
CG10361		glycine C-acetyltransferase
CG10379	mbc	Dedicator of cytokinesis protein 1
CG10383		serine active site containing 1
CG10384		KH domain-containing, RNA-binding, signal transduction protein 2
CG10385	msl-1	Male-specific lethal 1 homolog
CG10387	tosca	exonuclease 1
CG10413		K/Cl symporter
CG10414		Cysteine-rich protein 2-binding protein
CG10415	TfIIEα	TFIIE
CG10443	Lar	Receptor-type tyrosine-protein phosphatase delta
CG10489	Pole2	DNA polymerase epsilon subunit 2
CG10497	Sdc	Syndecan-3
CG10517		hypothetical protein LOC221443
CG10535		IkappaB kinase complex-associated protein
CG10564	Ac78C	adenylate cyclase 8/5
CG10566		hypothetical
CG10575	Ppat-Dpck	coenzyme A synthase
CG10581		nucleoside-triphosphatase
CG10588		nardilysin isoform b
CG10627		Phosphoacetylglucosamine mutase 3
CG10637	Nak	BMP-2-inducible protein kinase
CG1065	Scsα	succinate-CoA ligase, alpha subunit
CG10664		Rp L7
CG10674		hypothetical protein LOC51398
CG10688		Phosphomannomutase 2
CG10699	Lim3	LIM homeobox protein 3
CG10703		GRIP and coiled-coil domain-containing protein 1
CG10749		mitochondrial malate dehydrogenase precursor
CG10750		Coiled-coil domain-containing protein 42B
CG10757		mitochondrial ribosomal protein S18B
CG10776	wit	Serine/threonine kinase-D
CG10793		katanin p60 subunit A-like 2
CG10797	dnc	cAMP-specific 3',5'-cyclic phosphodiesterase 4B
CG10806	Nha1	Na+/H+ hydrogen antiporter
CG10814		gamma butyrobetaine dioxygenase
CG10924		phosphoenolpyruvate carboxykinase 1 (soluble)
CG10951	niki	Serine/threonine-protein kinase Nek8
CG10955	Rtf1	Paf1/ RNA pol II complex
CG10984		Ankyrin repeat domain-containing protein 12
CG10992		cathepsin B
CG10997	Clic	intracellular Cl- channel 5
CG11001	FK506-bp2	FK506 binding protein 1A
CG1102	MP1	transmembrane protease, serine 4 isoform 3
CG11058		AMP deaminase 2
CG11061	GM130	Golgi autoantigen, golgin subfamily a2
CG11092		nucleoporin 93kDa
CG11136		leucine-rich repeats and Ig-like domains 1
CG11151		17-beta hydroxysteroid dehydrogenase 4
CG11166	Eaf	ELL-associated factor
CG11178		hypothetical protein LOC23080
CG11201	TTLL3B	tubulin tyrosine ligase-like
CG11228	hpo	serine/ threonine kinase 3 (56%)
CG11278	Syx13	Syntaxin 13
CG11301	Mes4	DNA polymerase epsilon subunit 4
CG11323	TTLL3A	tubulin--tyrosine ligase-like protein 3
CG11326	Tsp	COMP/Thrombospondin 5
CG11388		hypothetical
CG11397	glu	Structural maintenance of chromosomes protein 4
CG11401	Trxr-2	thioredoxin reductase 2
CG11426		phosphatidic acid phosphatase type 2A
CG11444		PDGFA associated protein 1
CG11454		hypothetical
CG11486		PAN3 poly(A) specific ribonuclease subunit homolog
CG11490		TBC1 domain family, member 15
CG11491	br	serine/arginine repetitive matrix 2
CG11516	Ptp99A	protein tyrosine phosphatase, receptor
CG11588		thioredoxin domain containing 1
CG11600		Lipase member K
CG11611	Tim13	Tim13
CG11648	Abd-B	Homeobox protein Hox-C10
CG11665		monocarboxylate transporter 13
CG1167	Ras64B	ras-like protein TC21
CG11739		sideroflexin 1
CG1179	LysB	Lysozyme 1/2
CG11801	Elo68β	elongation of long chain fatty acids-like 4
CG11820		Polyglutamine-binding protein 1
CG11837		dimethyladenosine transferase
CG11857		Retention in ER1
CG11858		peptidyl propyl cis/trans isomerase
CG11900		HD domain-containing protein 3
CG11951		membrane alanine aminopeptidase
CG12021	Patj	Multiple PDZ domain protein
CG12091		T-cell activation protein phosphatase 2C
CG12117	Sptr	sepiapterin reductase
CG12118		hypothetical
CG12156	Rab39	Rab39
CG12163		cathepsin F
CG12171		17-beta-hydroxysteroid dehydrogenase 14
CG12238	e(y)3	PHD finger protein 10 isoform a
CG12265	Det	deterin
CG12278		no BLAST result
CG12279		similar to KAT protein
CG12298	sub	Kinesin family member 20A
CG12341		Transmembrane protein 170A
CG12357	Cbp20	Nuclear cap-binding protein subunit 2
CG12498		Paf1/RNA polymerase II complex
CG12531		Solute carrier family 7 member 14
CG12539		choline dehydrogenase
CG12602		ATPase, H+ transporting, lysosomal V0
CG12608		hypothetical protein
CG12647		YLP motif containing 1
CG12752	Nxt1	NTF2-related export protein 2
CG12788		phosphoseryl-tRNA kinase
CG12846	Tsp42Ed	tetraspanin 9
CG12855	HPS	Hermansky-Pudlak Syndrome 1 protein
CG12929		hypothetical pr
CG12935		hypothetical pr
CG13018		hypothetical
CG13090		Molybdopterin synthase sulfurylase
CG13095	Bace	cathepsin E isoform/ b- APP-cleaving enzyme
CG1311		CDW92 antigen/Choline transporter-like protein 1
CG13160		endoplasmic reticulum metallopeptidase 1
CG13185		MDN1, midasin homolog
CG13190	cuff	DOM-3 homolog Z
CG13197		RNA/RNP complex-1-interacting phosphatase
CG13221	Vhl	LIM domain binding 3 isoform 1
CG1333	ERO1-L	endoplasmic reticulum oxidoreductin-1-like
CG13334		L-lactate dehydrogenase
CG13344		E3 ubiquitin-protein ligase RNF25
CG13379	Sgf11	ataxin 7-like 3 isoform b
CG13418	RpI12	DNA-directed RNA polymerase I subunit
CG13458		piccolo isoform 1
CG1347		Rb1-inducible coiled coil protein 1 isoform 1
CG13472		tudor domain-containing protein 3
CG13510		LPS induced TNF factor 1
CG13567		hypothetical protein
CG13597		Bromodomain-containing protein 2
CG13603		transmembrane protein 179
CG13624		luman-recruiting factor
CG13667		NADPH dependent diflavin oxidoreductase 1
CG13722		nascent polypeptide-associated complex
CG13778	Mnn1	menin isoform (MAPKK cascade)
CG13855		IQ and ubiquitin-like domain-containing protein
CG13875		Ras association (RalGDS/AF-6) domain family
CG13887		B-cell receptor-associated protein 31
CG13893		SEC14-like protein 2 (TAP)
CG13920		Transmembrane Protein 35
CG13926		Uncharacterized protein C11orf73
CG13941	Arc2	activity dependent cytoskeletal protein
CG13978		phosphatidylinositol glycan anchor biosynthesis, class N
CG13994		protein phosphatase 1, regulatory (inhibitor)
CG14001	bchs	WD repeat and FYVE domain containing 3
CG14036		gametocyte specific factor 1
CG1410	waw	GUF1 GTPase homolog
CG14130		alkylation repair homolog 7
CG14168		synaptopodin 2-like isoform a
CG14210		Coiled-coil domain-containing protein 86
CG14217	Tao-1	Serine/threonine-protein kinase TAO1
CG14238		Transmembrane protein 26
CG1429	Mef2	monocyte enhancing factor
CG14299		hypothetical pr
CG1433	Atu	RNA polymerase-associated protein
CG14407		glutaredoxin 5
CG14476		alpha- Glucosidase
CG14512		glycosyltransferase 28 domain containing 1
CG1467		syntaxin 16
CG14694		solute carrier family 19, member 2
CG14715		FK506-binding protein 2 Precursor
CG14757		succinate dehydrogenase complex assembly factor 2
CG14777		hypothetical pr
CG14789	O-fut2	GDP-fucose protein O-fucosyltransferase 2
CG14805		WD repeat-containing protein 18
CG14818		hypothetical protein
CG14853		dentin sialophosphoprotein
CG14903		Uncharacterized protein C2orf79
CG14939		cyclin Y isoform
CG14956		piggyBac transposable element derived 4
CG14965		ankyrin repeat domain 12 isoform 2
CG14969		osteopetrosis associated transmembrane protein 1
CG15001	nab	NGFI-A binding protein 1
CG1507	Pur-α	transcriptional activator protein Pur-beta
CG15102	Jheh2	Microsomal epoxide hydrolase
CG15104	Topors	topoisomerase I binding, arginine/serine-rich
CG15116		glutathione peroxidase 4
CG15118		ankyrin repeat domain 13B
CG1513		oxysterol binding protein
CG15133		hypothetical
CG1520	WASp	wiskott-Aldrich syndrome-like
CG15211		CKLF-like MARVEL transmembrane domain-containing pr
CG15254		meprin A beta
CG15257	Tim17b2	Tim-17
CG15329	hdm	lysine (K)-specific demethylase 1
CG15358		C-type lectin domain family 4, member M
CG15373		cancer susceptibility candidate 1 isoform
CG15439		PHD finger protein 14 isoform
CG15440		tRNA selenocysteine associated protein 1
CG15444	ine	solute carrier family 6 ( betaine/GABA) member 12
CG15456		hypothetical pr
CG15481	Ski6	3'-5'-exoribonuclease
CG15528		Dual specificity protein phosphatase 14
CG15602		Zinc finger FYVE domain-containing protein 19
CG15629		Epidermal retinal dehydrogenase 2
CG15669	MESK2	N-myc downstream-regulated gene 3 isoform a
CG15696		msh homeobox 1
CG15706		hypothetical protein LOC54842
CG15735		LSM 12 homolog
CG1577		mRpL52
CG15772		Polyhomeotic 1 like isoform 3
CG15817		ubiquitin specific peptidase 1
CG15862	Pka-R2	cAMP-dependent protein kinase type II-alpha regulatory
CG15890		solute carrier family 46, member 3
CG15897	wuho	tRNA (guanine-N(7)-)-methyltransferase
CG1597		mannosyl-oligosaccharide glucosidase
CG1616	dpa	minichromosome maintenance complex
CG1669	κB-Ras	kappa B-ras 1
CG1676	cactin	chromosome 19 open reading frame 29
CG16857		immunoglobulin superfamily 9B
CG16899		forkhead box P1
CG16901	sqd	heterogeneous nuclear ribonucleopro..
CG16932	Eps-15	EGFR pathway substrate 15 like 1
CG1695		small G protein signaling modulator 2
CG16986		acyl-coenzyme A thioesterase 13
CG16989		HEAT repeat-containing protein 6
CG17030		ubiquitin-conjugating enzyme E2L 3 isoform 1
CG17068		BTB/POZ domain containing protein 3 isoform
CG17121		retinol dehydrogenase 10
CG17136	Rbp1	splicing factor, arginine/serine-rich 3
CG17146	Adk1	adenylate kinase isoenzyme 1
CG17149	Su(var)3-3	ankyrin repeat and KH domain-containing protein 1
CG17150		dynein, axonemal, heavy chain 3
CG1718		ATP-binding cassette, sub-family A member 3
CG17181		transcriptional repressor scratch 1
CG17248	n-syb	synaptobrevin-2
CG17266		peptidylprolyl isomerase H
CG17269	Fancd2	fanconi anemia group D2 protein
CG17293		WD repeat domain 8
CG17320	ScpX	sterol carrier potein 2
CG17440		zinc finger protein 853
CG17523	GstE2	lutathione S-transferase theta 2
CG17556		tetratricopeptide repeat domain 35
CG17559	dnt	tyrosine-protein kinase RYK
CG17566		gamma-tubulin
CG17596	S6kII	ribosomal-S6-kinase
CG17604	c(3)G	early endosome antigen 1
CG17610	grk	neuregulin 3
CG1762	aret	CUG triplet repeat, RNA binding protein 2
CG17725	Pepck	phosphoenolpyruvate carboxykinase 2
CG17726		chromosome 2 open reading frame 56
CG17739		Spondin-F
CG1775	Med	mothers against decapentaplegic homolog 4
CG17766	Rbcn-3B	WD repeat-containing protein 7
CG17769	And	calmodulin
CG17856		Cytochrome C reductase
CG1787	Hexo2	Beta-hexosaminidase subunit alpha/beta
CG17904		Nucleotide-binding protein 1
CG17927	Mhc	myosin, heavy chain 7, cardiac musc...
CG1795	Ogg1	8-oxoguanine DNA glycosylase isoform 1a
CG1796	Tango4	pleiotropic regulator 1
CG18003		hydroxyacid oxidase 1
CG18085	sev	Proto-oncogene tyrosine-protein kinase ROS
CG18104	arg	arginase, type II
CG18144	Hand	basic helix-loop-helix transcription factor
CG18258		pancreatic lipase
CG18418		solute carrier family 25 member 11 (mitochondrial carrier)
CG18582	mbt	p21 activated kinase
CG18609		elongation of very long chain fatty acids-like 4
CG18631		coiled-coil and C2 domain containing 2A
CG18662		phosphohistidine phosphatase 1 isoform 3
CG18802	α-Man-II	mannosidase, alpha, class 2A, member 2
CG1882		abhydrolase domain containing 4
CG1911	CAP-D2	condensin complex subunit 1
CG1919	Cpr62Bc	mucin-2 precursor
CG1922	onecut	hepatocyte nuclear factor 6
CG1925	mus205	DNA polymerase zeta
CG1942		monoacylglycerol O-acyltransferase 2
CG1954	Pkc98E	Protein kinase C epsilon
CG2038	CSN7	COP9 signalosome complex subunit 7b
CG2048	dco	casein kinase 1 epsilon
CG2061		lanC-like protein 2 (GPCR)
CG2072	TXBP181-like	mitotic spindle assembly checkpoint protein MAD1
CG2104		protein phosphatase 2A regulatory subunit
CG2128	Hdac3	HDAC3
CG2137		glycerol-3-phosphate dehydrogenase 2
CG2140	Cyt-b5	cytochrome b5
CG2198	Ama	limbic system-associated membrane protein
CG2224		STAM-binding protein
CG2239	jdp	DnaJ (Hsp40) homolog, subfamily C
CG2245	l(3)s1921	deoxyhypusine hydroxylase/monooxygenase
CG2262	Smox	MAD3 (TGFb activator)
CG2263		phenylalanine-tRNA ligase activity
CG2720	Hop	stress-induced-phosphoprotein 1 (Hsp70/Hsp90)
CG2812		WD repeat domain containing protein 47
CG2818		hypothetical protein
CG2872	AlstR	galanin /Allatostatin receptor type 1
CG2899	ksr	kinase suppressor of ras 2
CG2918		hypoxia up-regulated 1 precursor
CG2922	exba	basic leucine zipper and W2 domains 2
CG2934	VhaAC39	V-type proton ATPase subunit d 1
CG2980	thoc5	THO complex 5
CG2989	Cht6	chitotriosidase
CG30000		glutathione S-transferase theta 1
CG3006	Fmo-1	dimethylaniline monooxygenase [N-oxide-forming] 6
CG30100		hypothtical protein
CG3021		Mitochondrial tRNA-specific 2-thiouridylase 1
CG30291		CDK5 regulatory subunit-associated protein 3
CG30338		RWD domain containing 2B
CG30460		dentin sialophosphoprotein
CG30495		retinol dehydrogenase 12
CG30496		glomulin/FKBP associated protein
CG30499		ribulose-phosphate 3-epimerase
CG3057	colt	solute carrier family 25 member 20
CG3059	NTPase	Ectonucleoside triphosphate diphosphohydrolase 5
CG3061		DNAJB12
CG3073	l(1)G0144	protein prenyltransferase alpha subunit repeat containing 1
CG3078		unc-93 homolog A isoform 1
CG31000	heph	Polypyrimidine tract-binding protein 1
CG31009	Cad99C	Protocadherin-15
CG3101	l(1)G0232	tyrosine phosphatase non receptor 9
CG31050		hypothetical protein
CG3107		pitrilysin metallopeptidase 1
CG31076		chromosome 10 open reading frame 11
CG31091		lipase, gastric
CG31232	koko	Cyclin-related protein FAM58A (Cyclin-M)
CG31367		Transcription elongation regulator 1
CG31531		titin isoform N2-A
CG31550		splicing factor 4
CG31679		endonuclease G
CG3171	Tre1	G protein-coupled receptor 84
CG3172	twf	twinfilin, tyrosine kinase 9
CG31730		N-acetyltransferase 5 isoform a
CG31762	aret	CUG triplet repeat, RNA binding protein
CG31800		hypothetical protein
CG31851		N-acetyltransferase 5 isoform a
CG31852	Tap42	zinc finger, HIT domain containing 2
CG3189	Dpit47	tetratricopeptide repeat domain 4
CG32019	bt	titin isoform novex-3
CG32052		sphingomyelin phosphodiesterase
CG32072	Elo68α	elongation of long chain fatty acids-like 4
CG32105		LIM homeobox transcription factor 1-alpha
CG32108		dentin sialophosphoprotein preproprotein
CG3215		glycerol-3-phosphate dehydrogenase 1 (soluble)
CG32191		N-acetylgalactosamine-4-sulfatase
CG3224		Zn finger protein
CG32418	Myt1	Membrane-tyrosine- and threonine-specific cdc2-inhibitory kinase
CG3248	Cog3	golgi transport complex
CG32498	dnc	cAMP-specific 3',5'-cyclic phosphodiesterase 4B
CG32513	bves	blood vessel epicardial substance
CG32531	mRpS14	mitochondrial ribosome S14
CG32533		ATP-dependent RNA helicase
CG32544		hypothetical
CG32593	Flo-2	flotilin 2
CG3264		alkaline phosphatase, placental
CG32688	Hk	potassium voltage-gated channel, shaker-related subfamily, beta member 2 isoform 2
CG32703		MAP kinase 15
CG32717	sdt	membrane associated guanyl kinase 5
CG32758		sorting nexin family member 27
CG32796	boi	Cdon /Cell adhesion molecule-related
CG32813		hypothetical protein
CG32859	eIF4E-7	eukaryotic translation initiation factor 4E isoform 3
CG3299	Vinc	Vinculin (Metavinculin)
CG3307	pr-set7	Histone-lysine N-methyltransferase SETD8
CG33087		LRP1/ alpha 2 macroglobulin/APOER
CG3309		hypothetical pr
CG3312	Rnp4F	squamous cell carcinoma antigen recognized by T-cells 3
CG33147	Hs3st-A	heparan sulfate (glucosamine) 3-O-sulfotransferase 5
CG3315	TrxT	thioredoxin
CG33183	Hr46	RAR-related orphan receptor B
CG33206	Gmap	26S protease regulatory subunit 8
CG33208	Mical	microtubule associated monoxygenase
CG33214		golgi apparatus protein 1 isoform 3
CG33217		proline, glutamic acid and leucine rich protein
CG3322	LanB2	laminin subunit gamma-1 Precursor
CG33242		casein kinase 2, beta polypeptide
CG33246		casein kinase 2
CG3326		spastin
CG33275		pleckstrin homology domain-containing family G member 4B
CG33323	Fer1	pancreas specific Tf
CG33520	Rpb4	Transcriptional adapter 2-alpha
CG33526	PNUTS	dentin sialophosphoprotein
CG33531	Ddr	discoidin domain receptor family, member 1
CG33556	form3	Inverted formin 2 isoform 1
CG3359	mfas	Transforming growth factor-beta-induced protein ig-h3
CG3365	drongo	ARF GTPase activator
CG33650	DNApol-γ35	DNA-directed DNA polymerase gamma 2
CG33714		heterogeneous nuclear ribonucleoprotein AB
CG3376		Sphingomyelin phosphodiesterase
CG3399	capu	formin 2
CG3425	T3dh	Alcohol dehydrogenase iron-containing protein 1
CG34357		guanylate cyclase 2F
CG34372		GPCR 158
CG34379	shroom	shroom family member 4
CG34397	Rgk3	GTP-binding protein REM 1
CG34420		dipeptidase 1 (renal)
CG34422		retinoblastoma binding pr.
CG3446		YjeF N-terminal domain-containing protein 3
CG3458	Top3β	topoisomerase-3
CG3506	vas	ATP-dependent RNA helicase DDX4
CG3524	v(2)k05816	fatty acid synthase
CG3589		Peroxisomal leader peptide-processing protease
CG3620	norpA	phospholipase C, beta 4
CG3631		Protein FAM20B Precursor
CG3642	Clp	Cleavage and polyadenylation specificity factor
CG3653	kirre	kin of IRRE like 3
CG3665	Fas2	NCAM2
CG3675	Art2	arginine methyltransferase 8
CG3696	kis	chromodomain helicase DNA binding protein 7
CG3711		leucine-zipper-like transcription regulator
CG3735		digestive-organ expansion factor homolog
CG3744		Dipeptidyl peptidase 9
CG3782		mRpL28
CG3792		mannose-P-dolichol utilization defect 1
CG3793		Leucine carboxyl methyltransferase 2
CG3871	Six4	Homeobox protein SIX4
CG3891	Nf-YA	nuclear transcription factor Y, alpha isoform 2
CG3935	al	aristaless homeobox
CG3939		thioredoxin domain containing 17
CG3949	hoip	U4/U6.U5 tri-snRNP
CG3961		Long-chain-fatty-acid--CoA ligase 5
CG3971	Baldspot	elongation of very long chain fatty acids-like 6
CG3986	Cht4	acidic chitinase
CG3988	γSnap	Gamma-soluble NSF attachment protein
CG4019		aquaporin 4 isoform b
CG4029	jumu	forkhead box N1
CG4036		alkylation repair homolog 4
CG4050		Transmembrane and TPR repeat-containing protein 3
CG4063	ebi	Transducin beta-like protein 1
CG4095		fumarate hydratase
CG4114	ex	FREM domain containing 1 isoform
CG4140		Ankyrin repeat domain-containing protein 49
CG4152	l(2)35Df	Superkiller viralicidic activity 2-like 2
CG4162	lace	Serine palmitoyltransferase 2
CG4165		Ubiquitin thioesterase 16
CG4170	vig	SERPINE1 mRNA binding protein 1
CG4186		hypothetical
CG4199		Apoptosis-inducing factor 3
CG4201	ird5	inhibitor of nuclear factor kappa B kinase
CG4202	Sas10	small subunit processome component
CG42252	mmd	ADAM metallopeptidase domain 11
CG42280	ome	fibroblast activation protein, alpha subunit
CG42281	bun	TSC22 domain family, member 1
CG42309	Mlp60A	cysteine and glycine-rich protein 3
CG42320	Doa	CDC-like kinase 2
CG42349	Pkcδ	protein kinase C, delta
CG42400		dipeptidase 3
CG42458		heterogeneous nuclear ribonucleoprotein C isoform b
CG4299	Set	SET nuclear oncogene
CG4335		trimethyl lysine hydroxylase epsilon
CG4389		Trifunctional enzyme subunit alpha,
CG4521	mthl1	G protein-coupled receptor 64
CG4545	SerT	Serotonin transporter
CG4550	ninaE	opsin 4 isoform 1
CG4562		ATP-binding cassette, sub-family C, member 4
CG4565		Histone-lysine N-methyltransferase
CG4579	Nup154	Nuclear pore complex protein
CG4587		voltage-gated calcium channel alpha(2)delta-4 subunit
CG4593		coiled-coil domain-containing protein 25
CG4610		mitochondrial translation optimization 1
CG4613		transmembrane protease, serine 3
CG4624		Lysosomal ATPase H+ transporting, V0 sub unit
CG4625		glyceronephosphate O-acyltransferase
CG4649	Sodh-2	sorbitol dehydrogenase
CG4662		EF-hand domain family, member A2
CG4672	TMS1	serine incorporator 1
CG4673		nuclear protein localization 4
CG4679		Pentatricopeptide repeat domain 3
CG4720	Pk92B	MAPK/ERK kinase kinase 15
CG4758	Trp1	Translocation protein SEC62
CG4770		Fatty acyl-CoA reductase 1
CG4799	Pen	Importin subunit alpha-1
CG4840	cbs	golgin 97
CG4843	Tm2	Tropomyosin alpha-3 chain
CG4848		component oligomeric golgi complex 1
CG4882		Rp S27
CG4907		phosphatidylinositol glycan anchor biosynthesis, class N
CG4909	POSH	SH3 domain containing ring finger 3
CG4913	ear	Protein ENL (YEATS domain-containing protein 1
CG4926	Ror	receptor tyrosine kinase-like orphan receptor 1
CG4933		O-sialoglycoprotein endopeptidase
CG4942		Mitochondrial inner membrane protein COX18 Precursor
CG4946	Mob3	MOB1, Mps One Binder kinase activator-like 2B
CG4976	Mes-4	Wolf-Hirschhorn syndrome candidate 1
CG4994		Mitochondrial phosphate carrier protein
CG5003		F-box and leucine-rich repeat protein 12
CG5012	mRpL12	mRpL12
CG5017		nucleosome assembly protein 1-like 1
CG5022		FERM domain-containing protein 3
CG5041	Tfb4	general transcription factor IIH
CG5073		programmed cell death 10
CG5075		ATPase, H+ transporting, lysosomal V1
CG5094	Sgt	small glutamine rich tetratricopeptide
CG5103		transketolase
CG5140	nopo	TRAF-interacting protein
CG5205		Activating signal cointegrator 1 complex subunit 3
CG5216	Sir2	NAD-dependent deacetylase sirtuin-1
CG5241	Taspase1	Threonine aspartase 1
CG5247	Irbp	ATP-dependent DNA helicase 2 subunit 1
CG5284		H(+)/Cl(-) exchange transporter 3
CG5300	Klp31E	Kinesin-like protein KIF21A
CG5316		aprataxin isoform c
CG5353	Aats-thr	Threonyl-tRNA synthetase,
CG5406	sif	Rho GEF
CG5414		Isoleucyl-tRNA synthetase
CG5423	robo3	roundabout 1 isoform b
CG5429	Atg6	beclin 1, autophagy related
CG5435		hypothetical protein LOC127003
CG5482		FK06 binding protein
CG5495	Txl	Thioredoxin-like
CG5550		tenascin C/R
CG5596	Mlc1	fast skeletal myosin alkali light chain 1
CG5599		dihydrolipoamide branched chain transacylase precursor
CG5745		hypothetical pr
CG5786	ppan	Suppressor of SWI4 1 homolog (Ssf-1)
CG5793		hypothetical
CG5803	Fas3	cell adhesion molecule 4
CG5859		integrator complex subunit 8
CG5890		Kv channel interacting protein 1
CG5903		hypothetical
CG5907	Frq2	Neuronal calcium sensor 1
CG6030	ATPsyn-d	ATP synthase, H+ transporting, mitochondrial F0 complex, subunit d
CG6058		aldolase A, fructose-bisphosphate
CG6059		coiled-coil domain containing 147
CG6061	mip120	lin-54 homolog
CG6120	Tsp96F	CD81 antigen
CG6148	Past1	EH domain containing 1
CG6167	PICK1	Protein interacting with C kinase 1
CG6168		glutaminyl-peptide cyclotransferase-like
CG6218		N-acetyl-D-glucosamine kinase
CG6222	su(s)	Zinc finger CCCH domain-containing protein 4
CG6249	Csl4	exosome component 1(3'-5' exoribonuclease)
CG6293		L-Ascorbate Na+ symporter
CG6378	BM-40-SPARC	SPARC like 1
CG6383	crb	crumbs homolog 1 precursor
CG6386	ball	vaccinia related kinase 1
CG6392	cmet	Centromere-associated protein E
CG6410		Sorting nexin-16
CG6424		Protein FAM13C
CG6434		retinoblastoma binding protein 5
CG6443		hypothetical protein
CG6449	NijA	ninjurin 1
CG6453		protein kinase C substrate 80K-H isoform 1
CG6477	RhoGAP54D	Rho GTPase activating protein 19
CG6484		solute carrier family 2 member 8
CG6504	Pkd2	polycystin-2
CG6571	rdgC	Serine/threonine-protein phosphatase EF-hands 2
CG6649	Ugt35b	UDP-glucuronosyltransferase 2B10
CG6660		elongation of very long chain fatty acids-like 1
CG6678		RCC1 domain containing 1
CG6695		splicing factor, arginine/serine-rich 16
CG6702	Cbp53E	Calbindin
CG6724		Ribosome biogenesis protein WDR12
CG6763		astacin-like metalloendopeptidase
CG6772	Slob	PX domain containing serine/threonine kinase
CG6816		cytochrome P450, family 2, subfamily U, polypeptide 1
CG6841		RNA splicing
CG6854		CTP synthase
CG6888		peroxiredoxin 2
CG6906	CAH2	Carbonic anhydrase 2
CG6907		Elongator complex protein 4 (hELP4)
CG6946	glo	Heterogenous Ribonucleo protein H2
CG6982		Brain cell membrane protein 1
CG6987	SF2	splicing factor arg/ser rich isoform
CG6990	HP1c	heterochromatin protein 1-beta
CG7020	DIP2	DIP2 disco-interacting protein 2 homolog C
CG7024		pyruvate dehydrogenase (lipoamide) alpha 1
CG7044		hypothetical pr
CG7050	Nrx-1	Neurexin-3-beta Precursor
CG7062	Rab-RP3	Rab 3
CG7066	Sbp2	SECIS binding protein 2
CG7071		transmembrane protein 199
CG7129	l(3)05822	SH3 domain containing 19/ADAM binding protein Eve-1
CG7131		hypothetical protein LOC158297
CG7162	MED1	Mediator of RNA polymerase II transcription subunit 1
CG7186	SAK	Serine/threonine-protein kinase PLK4
CG7215		ubiquitin and ribosomal protein S27a
CG7228	pes	pescadillo homolog 1
CG7235	Hsp60C	chaperonin
CG7238	sip1	tuftelin interacting protein 11 (spliceosome)
CG7246		hepatocellular carcinoma antigen 66
CG7266	Eip71CD	Peptide methionine sulfoxide reductase
CG7289		hypothetical
CG7291	Npc2a	Epididymal secretory protein E1 Precursor
CG7360	Nup58	nucleoporin like 1 isoform c
CG7378		Dual specificity protein phosphatase 13
CG7379		Inhibitor of growth protein 2
CG7398	Trn	transportin 1 isoform 2
CG7435	Arf84F	ARF factor 2
CG7439	AGO2	Argonaute 2
CG7578	sec71	ARF GEF
CG7598		NADH dehydrogenase (ubiquinone) 1 alpha subcomplex, assembly factor 1
CG7602	DNApol-ι	polymerase (DNA directed) iota
CG7614	Mat1	CAK assembly factor
CG7623	sll	solute carrier family 35, member B2
CG7627		ATP binding cassette superfamily C, member 4
CG7662	veli	lin-7 homolog C
CG7694		E3 ubiquitin-protein ligase RNF181
CG7717	Mekk1	MAP kinase kinase kinase
CG7736	Syx6	Syntaxin 6
CG7749	fat2	Protocadherin Fat 1
CG7779	Cng	cyclic nucleotide gated channel alpha
CG7791		mitochondrial intermediate peptidase
CG7843		Arsenite-resistance protein 2
CG7861		beta-tubulin cofactor E
CG7864		Peroxisome biogenesis factor 10
CG7904	put	TGFb, activin receptor
CG7913	PP2A-B	protein phosphatase type 2A regulator
CG7919	fan	vesicle-associated membrane protein-associated protein A
CG7921	Mgat2	mannosyl (alpha-1,6-)-glycoprotein
CG7933	janA	phosphohistidine phosphatase iso 3
CG7945		BCL2-associated athanogene 2
CG7950		CHCHD4, a component of human mitochondria
CG7962	CdsA	CDP-diacylglycerol synthase 1
CG7974		chromosome 9 open reading frame 78
CG7989	l(2)k07824	UTP18, small subunit processome component
CG8005		Deoxyhypusine synthase
CG8031		mediator of cell motility 1
CG8032		Spermine oxidase
CG8068	Su(var)2-10	E3 SUMO-protein ligase PIAS1
CG8079		Angiogenic factor with G patch and FHA domains 1
CG8093		lipase, family member M
CG8112		sterol O-acyltransferase 1
CG8128		Nucleoside diphosphate-linked moiety X motif 6
CG8132		nitrilase family, member 2
CG8156	Arf51F	ARF III
CG8203		Cdk5
CG8209		SAPK substrate protein 1
CG8234		solute carrier protein family 2 member 8
CG8258		T-complex protein 1 subunit theta
CG8287	Rab8	Rab8
CG8297		disulfide isomerase
CG8323		solute carrier family 25, member 34
CG8331		Receptor expression-enhancing protein 5
CG8333	HLHmγ	hairy and enhancer of split 1
CG8340	128up	developmentally regulated GTP binding protein 1
CG8357	Drep-1	DNA fragmentation factor subunit alpha
CG8360		cytidine deaminase
CG8363	Papss	Papss-2
CG8384	gro	Transducin-like enhancer protein 4
CG8390	vlc, vulcan	Disks large-associated protein 1
CG8403	SP2353	EGF-like, fibronectin type III and laminin G domains iso 1
CG8404	Sox15	SRY-box 18
CG8433	Ext2	Exostosin-2
CG8475		Phosphorylase b kinase regulatory subunit beta
CG8536	β4GalNAcTA	Beta-1,4-galactosyltransferase 2
CG8581	fra	neogenin homolog 1
CG8595	Toll-7	SLIT and NTRK-like protein 5
CG8604	Amph	bridging integrator 1
CG8624	melt	ventricular zone expressed PH domain homolog 1
CG8675		hypothetical pr
CG8683		MON2--Arf family exchange factor (golgi trafficking)
CG8695	LvpL	solute carrier family 3, member 1
CG8764	ox	Ubiquinol-cytochrome C reductase
CG8817	lilli	AF4/FMR2 family, member 1
CG8844	Pdsw	NADH dehydrogenase
CG8846	Thor	eukaryotic initiation factor 4E binding
CG8849	mRpL24	mRpL24
CG8853		Intraflagellar transport protein 57 homolog
CG8862	EndoG	EndoDNAase
CG8865	Rgl	Ral guanine nucleotide dissociation stimulator
CG8877	Prp8	RNA splicing factor
CG8890	Gmd	GDP mannose dehydratase
CG8895	Rtnl1	Reticulon-1 (Neuroendocrine-specific protein)
CG8912	Psi	KH type-splicing regulatory protein
CG8915		DEAH (Asp-Glu-Ala-His) box polypeptide 36
CG8993		thioredoxin
CG8998	Roc2	Ring finger 7
CG9010		Glceraldehyde 3-P- dehydrogenase
CG9019	dsf	photoreceptor-specific nuclear receptor isoform b
CG9046	Vm26Ab	protocadherin 15 isoform CD1-7 precursor
CG9084		phospholipid scramblase 1
CG9088	lid	retinoblastoma binding protein 2
CG9090		Phosphate carrier protein
CG9099		density-regulated protein (translation initiation factor)
CG9111	LysC	Lysozyme C
CG9116	LysP	Lysozyme 1/2
CG9148	scf	Calumenin
CG9150		dehydrogenase/reductase (SDR family) member 11
CG9166	312	hypothetical protein LOC115416
CG9198	shtd	Anaphase-promoting complex subunit 1
CG9222		Testis-specific serine/threonine-protein kinase 2
CG9270		ATP-binding cassette, sub-family C (CFTR/MRP), member 4
CG9300		nucleolar protein 11
CG9308		coated vesicle membrane protein
CG9333	Oseg5	Intraflagellar transport protein 80 homolog
CG9334	sp3 ,Spn3	Serpin B4
CG9357	Cht8	Acidic mammalian chitinase
CG9378	Rlc1	RpL47
CG9451		lysosomal acid phosphatase 2 precursor
CG9455		serine (or cysteine) proteinase inhibitor, clade B, member 9
CG9456	Spn1	Serine (or cysteine) proteinase inhibitor
CG9463		mannosidase, alpha, class 2B, member 1
CG9474	Snap24	SNAP25
CG9521		choline dehydrogenase
CG9536		PL6 protein
CG9588		26S proteasome non-ATPase regulatory subunit 9
CG9601		Polynucleotide 3' Kinase
CG9648	max	MAX protein isoform a
CG9657		solute carrier family 5 (I- transporter) member 8
CG9662		Oligosaccharyltransferase complex subunit/DC2
CG9680	Dbp73D	ATP-dependent RNA helicase
CG9703	Axs	transmembrane protein 16K/Anoctamin-10
CG9752		hypothetical protein
CG9764	yrt	Band 4.1-like protein 5
CG9772		S-phase kinase-associated protein 2
CG9836		Iron-sulfur cluster assembly enzyme ISCU
CG9867		hypothetical
CG9873	RpL37b	RpL37b
CG9879		hypothetical
CG9900	mit(1)15	ZW10, kinetochore associated, homolog
CG9901	Arp14D	Actin-related protein 2
CG9903		solute carrier family 10 (sodium/bile cotransporter family), member 2
CG9904		seipin
CG9908	disco	basonuclin 2
CG9910	kat80	Katanin p80 WD40-containing subunit B1
CG9958	snapin	SNAP-associated protein
CG9968	Anxb11	annexin 7
CG9973		CXXC finger6/ Methylcytosine dioxygenase
CG9985	sktl	1-phosphatidylinositol-4-phosphate 5-kinase
CG9986		hypothetical protein LOC57102
