# Supplementary material for: A Global In Vivo Drosophila RNAi Screen Identifies a Key Role of Ceramide Phosphoethanolamine for Glial Ensheathment of Axons
Source: PLoS Genet. 2013 Dec 12;9(12):e1003980. doi: 10.1371/journal.pgen.1003980 (PMC3861124; doi:10.1371/journal.pgen.1003980)
Supplement: Table S2 — Results of the secondary screening using genes from lipid and carbohydrate metabolic pathways. (XLSX) [file pgen.1003980.s011.xlsx]

## Sheet: Sheet1
Table S2: Different phenotypes of the secondary screening
CG	Dmel	Human Homolog	Homosap	Secondary screen analysis phenotype	Penetrance
CG6058		aldolase A, fructose-bisphosphate	ALDOA	semilethal, glial wrapping axonal wrapping defect	66.7
CG9357	Cht8	Acidic mammalian chitinase	CHIA	wavy axons, discontinous axons	100
CG2140	Cyt-b5	Cytochrome b5	CYB5R3	axonal abberation	100
CG3971	baldspot	Elongation of very long chain fatty acids protein 6	ELOVL6	Glial wrapping defect	75
CG3524	v(2)k05816	fatty acid synthase	FASN	glial swelling/ wrapping defect	100
CG4095		fumarate hydratase	FH	weak axonal pathology, glial organization defect in VNC	40
CG9010		Glyceraldehyde 3-P- dehydrogenase	GAPDH	wavy axons, curling of axons	80
CG1787	Hexo2	Beta-hexosaminidase subunit alpha/beta	HEXA	axonal swelling	100
CG10749		mitochondrial malate dehydrogenase precursor	MDH2	stripped glial membrane, wavy axons	60
CG1922	onecut	Hepatocyte nuclear factor 6	ONECUT1	axonal contrusion locally	100
CG7024		pyruvate dehydrogenase (lipoamide) alpha 1	PDHA1	wavy axons	66.7
CG8112		sterol O-acyltransferase 1	SOAT1	neuronal splitting	100
CG4162	lace	Serine palmitoyltransferase 2	SPTLC2	glial swelling, axonal ensheathment defect	100
CG6649	Ugt35b	UDP-glucuronosyltransferase 2B10	UGT2B10	glial wrapping defect/ wavy axons	75
