# Supplementary material for: A Global In Vivo Drosophila RNAi Screen Identifies a Key Role of Ceramide Phosphoethanolamine for Glial Ensheathment of Axons
Source: PLoS Genet. 2013 Dec 12;9(12):e1003980. doi: 10.1371/journal.pgen.1003980 (PMC3861124; doi:10.1371/journal.pgen.1003980)
Supplement: Table S3 — Genetic dissection of lace phenotype using sphingolipid biosynthetic enzymes. (XLS) [file pgen.1003980.s012.xls]

## Sheet: Sheet1
Table S3
Gene	CG	Transformant ID	On target	Off target	Phenotype similar to lace	Penetrance	Expressivity
lace	CG4162	21805	1	0		1	Swelling was present in all nerves
		110181	1	0		1	Swelling was present in all nerves
Spt-1	CG4016	108833	1	0	Yes	1	Swelling was present in all the nerve
		10020	1	0	Yes	1	Swelling was present in all the nerve
Pect	CG5547	27459	1	0	Yes	1	Swelling was present in all the nerve
		109802	1	1	Yes	1	Swelling was present in all the nerve
Schlank	CG3576	109418	1	0	Yes	1	Swelling was present in all the nerve
		41114	1	0	Yes	1	Swelling was present in all the nerve
Des1	CG9078	106665	1	0	Yes	1	Swelling was present in all the nerve
CDase	CG1417	110671	1	0	No	0
		30189	1	0	No	0
Ugt86Da	CG18578	105923	1	0	No	0
		8573	1	1	No	0
GlcT1	CG6437	108064	1	1	No	0
		45275	1	0	No	0
Sply	CG8946	103485	1	1	No	0
		37974	1	1	No	0
SK1	CG1747	32932	1	0	No	0
SK2	CG32484	101018	1	0	No	0
		41905	1	0	No	0
CK	CG16708	101550	1	0	No	0
		43413	1	0		0
SMase	CG32052	105824	1	0	No	0
		21437	1	0	No	0
bbc	CG6016	110371	1	0	No	0
		7989	1	0	No	0
